# Supplementary material for: Dissecting Sex‐Specific Pathology in K18‐hACE2 Transgenic Mice Infected With Different SARS‐CoV‐2 Variants
Source: J Med Virol. 2025 Jul 21;97(7):e70506. doi: 10.1002/jmv.70506 (PMC12277941; doi:10.1002/jmv.70506)
Supplement: Supplementary file 1 — JMV‐25‐24108 Suppl Inform. [file JMV-97-e70506-s001.zip]

Archive with 8 entries (8 files):
- Figure_1.tif
- Figure_2.tif
- Figure_3.tif
- Figure_4.tif
- Figure_5.tif
- Figure_6.tif
- JMV-25-24108_Main_Text_Clean.docx
- JMV-25-24108_Suppl_Inform.docx
